# Supplementary material for: Determinants for α4β2 vs. α3β4 Subtype Selectivity of Pyrrolidine-Based nAChRs Ligands: A Computational Perspective with Focus on Recent cryo-EM Receptor Structures
Source: Molecules. 2021 Jun 12;26(12):3603. doi: 10.3390/molecules26123603 (PMC8231201; doi:10.3390/molecules26123603)
Supplement: Supplementary file 1 [file molecules-26-03603-s001.zip]

Archive with 1 entries (1 files):
- molecules-1228023-supplementary.pdf
